# Supplementary material for: SimTac: A Physics-Based Simulator for Vision-Based Tactile Sensing with Biomorphic Structures
Source: Cyborg Bionic Syst. 2026 Feb 24;7:0510. doi: 10.34133/cbsystems.0510 (PMC12929814; doi:10.34133/cbsystems.0510)
Supplement: Supplementary 1 — Supplementary Notes Tables S1 to S6 Figs. S12 to S25 Movies S1 to S6 [file cbsystems.0510.f1.zip]

Archive with 21 entries (21 files):
- Figure 12.pdf
- Figure 13.pdf
- Figure 14.pdf
- Figure 15.pdf
- Figure 16.pdf
- Figure 17.pdf
- Figure 18.pdf
- Figure 19.pdf
- Figure 20.pdf
- Figure 21.pdf
- Figure 22.pdf
- Figure 23.pdf
- Figure 24.pdf
- Figure 25.pdf
- SimTac_Supplementary_Material.pdf
- Supplementary Video Movie 1 - SimTac_Overview.mp4
- Supplementary Video Movie 2 - Elephant_Trunk_Sensor.mp4
- Supplementary Video Movie 3 - Sim2Real_Task_1.mp4
- Supplementary Video Movie 4 - Sim2Real_Task_2.mp4
- Supplementary Video Movie 5 - Sim2Real_Task_3.mp4
- Supplementary Video Movie 6 - Dynamic Slip Detection.mp4
